# Supplementary material for: Twenty-Month Monitoring of Humoral Immune Response to BNT162b2 Vaccine: Antibody Kinetics, Breakthrough Infections, and Adverse Effects
Source: Vaccines (Basel). 2023 Oct 10;11(10):1578. doi: 10.3390/vaccines11101578 (PMC10611136; doi:10.3390/vaccines11101578)
Supplement: Supplementary file 1 [file vaccines-11-01578-s001.zip]

Archive with 1 entries (1 files):
- vaccines-2628752-supplementary.pdf
